# Supplementary material for: Live Attenuated aTJ Vaccine Effectively Protects Pigeons Against Homologous PPMV-1 Challenge
Source: Vaccines (Basel). 2024 Nov 22;12(12):1304. doi: 10.3390/vaccines12121304 (PMC11680285; doi:10.3390/vaccines12121304)
Supplement: Supplementary file 1 [file vaccines-12-01304-s001.zip]

Archive with 8 entries (8 files):
- Figure S1.jpg
- Figure S1.png
- Figure S2.jpg
- Figure S2.png
- Figure S2.zip
- Figure S3.jpg
- Supplementary_Figures.pdf
- Table S1.pdf
